# Supplementary material for: Dissecting the role of cancer‐associated fibroblast‐derived biglycan as a potential therapeutic target in immunotherapy resistance: A tumor bulk and single‐cell transcriptomic study
Source: Clin Transl Med. 2023 Feb 11;13(2):e1189. doi: 10.1002/ctm2.1189 (PMC9920016; doi:10.1002/ctm2.1189)
Supplement: Supplementary file 11 — Supporting Information [file CTM2-13-e1189-s012.xlsx]

## Sheet: S1.Microdissection and CAF
PMID

## Sheet: S2.CAF-related markers
PMID

## Sheet: S3.EMT markers
Gene Symbol

## Sheet: S4.Immune-related markers
PMID

## Sheet: S5.Infiltration estimation
id

## Sheet: S6.Immune subtypes
Sample

## Sheet: S7.Pan-cancer scRNA-seq
PMID

## Sheet: S8. Immunotherapy cohorts
PMID

## Sheet: S9.Response to immunotherapy
id
