# Supplementary material for: Dissecting the role of cancer‐associated fibroblast‐derived biglycan as a potential therapeutic target in immunotherapy resistance: A tumor bulk and single‐cell transcriptomic study
Source: Clin Transl Med. 2023 Feb 11;13(2):e1189. doi: 10.1002/ctm2.1189 (PMC9920016; doi:10.1002/ctm2.1189)
Supplement: Supplementary file 12 — Supporting Information [file CTM2-13-e1189-s006.xlsx]

## Sheet: ACC
Rank

## Sheet: BLCA
Rank

## Sheet: BRCA
Rank

## Sheet: CESC
Rank

## Sheet: CHOL
Rank

## Sheet: DLBC
Rank

## Sheet: GBM
Rank

## Sheet: HNSC
Rank

## Sheet: KICH
Rank

## Sheet: KIRC
Rank

[truncated: 23 more sheets: KIRP, LAML, LGG, LIHC, LUAD, LUSC, MESO, OV, PAAD, PCPG, PRAD, READ, SARC, SKCM, STAD, TGCT, THCA, THYM, UCEC, UCS …]
