# Supplementary material for: Dissecting the role of cancer‐associated fibroblast‐derived biglycan as a potential therapeutic target in immunotherapy resistance: A tumor bulk and single‐cell transcriptomic study
Source: Clin Transl Med. 2023 Feb 11;13(2):e1189. doi: 10.1002/ctm2.1189 (PMC9920016; doi:10.1002/ctm2.1189)
Supplement: Supplementary file 14 — Supporting Information [file CTM2-13-e1189-s015.xlsx]

## Sheet: BLCA
Source

## Sheet: BRCA
Source

## Sheet: CHOL
Source

## Sheet: CRC
Source

## Sheet: HNSC
Source

## Sheet: LIHC
Source

## Sheet: NET
Source

## Sheet: OV
Source

## Sheet: PAAD
Source

## Sheet: STAD
Source

[truncated: 4 more sheets: SKCM, KIRC, NSCLC, BCC]
